# Supplementary material for: The Effect of Elasticity of Gelatin Nanoparticles on the Interaction with Macrophages
Source: Pharmaceutics. 2023 Jan 6;15(1):199. doi: 10.3390/pharmaceutics15010199 (PMC9861130; doi:10.3390/pharmaceutics15010199)
Supplement: Supplementary file 1 [file pharmaceutics-15-00199-s001.zip]

Archive with 1 entries (1 files):
- pharmaceutics-2082294-supplementary.pdf
